# Supplementary material for: Floral evolution by simplification in Monanthotaxis (Annonaceae) and hypotheses for pollination system shifts
Source: Sci Rep. 2018 Aug 13;8:12066. doi: 10.1038/s41598-018-30607-2 (PMC6089970; doi:10.1038/s41598-018-30607-2)
Supplement: Supplementary file 2 — Table S1 to S3 [file 41598_2018_30607_MOESM2_ESM.xlsx]

## Sheet: Table S1
Scientific reports Supplementary Information
Article title: "Floral evolution by simplification in Monanthotaxis (Annonaceae) and hypotheses for pollination system shifts."
Authors: Paul H. Hoekstra, Jan J. Wieringa, Erik Smets, Lars W. Chatrou
Supplementary Table S1.Ancestral state inferences for a set of nodes. The continuous characters were invers transformed to more easily interpret the numbers. Rel. prob. = relative probability. SD = standard deviation. NA = not applicable as the character was unavailable for some tip nodes.
Ancestral inference	Carpels average	Carpels SD	Stamens average	Stamens SD	Ovules average	Ovules SD	Petal average	Petal SD	Rel. prob. of unisexual flowers	Rel. prob. of bisexual flowers	Rel. prob. of staminodes absent	Rel. prob. of presence of staminodes
Genus Monanthotaxis	20.893	1.47911	30.903	1.51356	2.79645	1.40605	9.86513	1.37745	0.49	0.51	0.75	0.25
Clade A to J	23.4423	1.47911	26.3027	1.44544	2.56826	1.36765	8.68924	1.34501	0.57	0.43	0.76	0.24
Clade J	23.4423	1.44544	35.4813	1.47911	2.51654	1.40421	14.2652	1.40949	0.09	0.91	0.81	0.19
Clade I	33.1131	1.38038	NA	NA	2.77113	1.34271	7.88956	1.34009	0.93	0.07	0.28	0.72
Clade G	10.4713	1.38038	12.3027	1.44544	1.88803	1.42004	3.95893	1.33244	0.03	0.97	0.63	0.37
Clade B	6.60693	1.58489	10	1.44544	3.77072	1.41062	5.01801	1.41724	0.04	0.96	0.93	0.07
Clade A	11.4815	1.28825	14.1254	1.44544	2.51537	1.35731	6.00135	1.33386	0.02	0.98	0.96	0.04

## Sheet: Table S2
Scientific reports Supplementary Information
Article title: "Floral evolution by simplification in Monanthotaxis (Annonaceae) and hypotheses for pollination system shifts."
Authors: Paul H. Hoekstra, Jan J. Wieringa, Erik Smets, Lars W. Chatrou
Supplementary Table S2. Collections and genbank numbers. * indicate newly generated sequences.
Species	Voucher	Country	matK	ndhF	psbA-trnH	trnL-F	rbcL	ITS	ETS
Dasymaschalon dasymaschalum (Blume) I.M. Turner	Saunders 04/26 (HKU)	Thailand	JQ768549	JQ768588	JQ768628	JQ768709	JQ768669	KX786537	KX786578
Desmos dumosus (Roxb.) Saff.	Wang 068 (HKU)	China	JQ768570	JQ768606	JQ768649	JQ768730	JQ768689	KX786517	KX786553
Friesodielsia borneensis (Miq.) Steenis	Keßler 2018 (A)	Indonesia	KX786593	KX786608	KX786616	KX786633	–	KX786529	KX786566
Mitrella kentii (Blume) Miq.	Gardette 2239 (L)	Malaysia	FJ743751	JQ768616	FJ743789	AY841711	AY841633	KX786506	–
Monanthotaxis ambrensis (Cavaco & Keraudren) Verdc.	Hong-Wa & al. 221 (WAG)	Madagascar	KX761295	KX787015	KX786954	KX786984	KX761326	KX761270	KX761242
Monanthotaxis aquila P.H.Hoekstra	Geerling & Bokdam 2327 (WAG)	Ivory Coast	KX761309	KX787029	KX786968	KX786998	KX761340	–	KX761254
Monanthotaxis atewensis P.H.Hoekstra	Hall & Lock GC43672 (WAG)	Ghana	KX761307	KX787027	KX786966	KX786996	KX761338	–	KX761253
Monanthotaxis atopostema P.H.Hoekstra	Louis 3434 (BR)	DR Congo	KX761310	KX787030	KX786969	KX786999	KX761341	–	KX761255
Monanthotaxis barteri (Baill.) Verdc.	Burgt & al. 1288 (WAG)	Guinea	MF353649*	MF353689*	MF353729*	MF353808*	MF353768*	MF353619*	MF353606*
Monanthotaxis bicornis (Boutique) Verdc.	Bos 6735 (WAG)	Cameroon	–	–	–	–	–	–	MF353574*
Monanthotaxis bidaultii P.H.Hoekstra	Bidault & Akouangou 1528 (BRLU)	Gabon	MF353636*	MF353675*	MF353718*	MF353794*	MF353754*	MF353611*	MF353571*
Monanthotaxis aff. bidaultii P.H.Hoekstra	Breteler & al. 9756 (WAG)	Gabon	MF353661*	MF353701*	MF353738*	MF353818*	MF353778*	MF353624*	MF353594*
Monanthotaxis boivinii (Baill.) Verdc.	Wohlhauser & Andriamalaza 60232 (WAG)	Madagascar	KX761299	KX787019	KX786958	KX786988	KX761330	KX761274	KX761246
Monanthotaxis boivinii var. brevipedicellata (Cavaco & Keraudren) Verdc.	Hanitrarivo & al. 123 (G)	Madagascar	MF353644*	MF353684*	MF353724*	MF353803*	MF353763*	MF353616*	MF353580*
Monanthotaxis bokoli (De Wild. & T.Durand) Verdc.	Breteler 12477 (WAG)	Gabon	MF353662*	MF353702*	MF353739*	MF353819*	MF353779*	MF353625*	MF353595*
Monanthotaxis brachytricha (Diels) Verdc.	Antilahimena & al. 476 (WAG)	Madagascar	–	MF353682*	–	MF353801*	MF353761*	–	MF353578*
Monanthotaxis buchananii (Engl.) Verdc.	Robertson 7544 (WAG)	Kenya	JQ768581	JQ768617	JQ768660	JQ768742	JQ768700	KX786514	KX786550
Monanthotaxis caesia (Diels) Verdc.	Gautier & al. 4601 (G)	Madagascar	MF353645*	MF353685*	MF353725*	MF353804*	MF353764*	–	MF353581*
Monanthotaxis caffra (Sond.) Verdc.	Wieringa & al. 8018 (WAG)	Swaziland	MF353639*	MF353673*	MF353714*	MF353790*	MF353750*	MF353607*	MF353568*
Monanthotaxis capea (E.G. Camus & A.Camus) Verdc. 1	Aké Assi 17722 (MO)	Cote d'Ivoire	MF353658*	MF353698*	–	MF353815*	MF353775*	–	–
Monanthotaxis capea (E.G.Camus & A.Camus) Verdc. 2	Sosef & al. 2238 (WAG)	Gabon	JQ768585	JQ768621	JQ768664	JQ768746	JQ768704	KX786513	KX786549
Monanthotaxis cauliflora (Chipp) Verdc.	Couvreur & al. 705 (WAG)	Cameroon	MF353667*	MF353708*	MF353744*	MF353824*	MF353784*	MF353629*	MF353600*
Monanthotaxis chasei (N.Robson) Verdc.	Wyk BSA2863 (MO)	Zimbabwe	MF353659*	MF353699*	MF353736*	MF353816*	MF353776*	MF353622*	MF353592*
Monanthotaxis congoensis Baill.	Wieringa & al. 7686 (WAG)	Gabon	KX761287	KX787007	KX786946	KX786976	KX761318	KX761262	KX761235
Monanthotaxis couvreurii P.H.Hoekstra	Couvreur 762 (WAG)	Cameroon	KX761311	KX787031	KX786970	KX787000	KX761342	KX761281	KX761256
Monanthotaxis dictyoneura (Diels) Verdc.	Cribb & al. 11089 (K)	Tanzania	MF353660*	MF353700*	MF353737*	MF353817*	MF353777*	MF353623*	MF353593*
Monanthotaxis discolor (Diels) Verdc.	Schlieben 36 (G)	Tanzania	MF353663*	MF353704*	MF353740*	MF353820*	MF353780*	–	MF353596*
Monanthotaxis discrepantinervia Verdc.	Couvreur & Mbago 94 (WAG)	Tanzania	MF353650*	MF353690*	MF353730*	MF353809*	MF353769*	–	MF353587*
Monanthotaxis elegans (Engl. & Diels) Verdc.	Wilde & Wilde-Duyfjes 2787 (WAG)	Cameroon	MF353638*	MF353677*	MF353719*	MF353796*	MF353756*	MF353613*	MF353573*
Monanthotaxis enghiana (Diels) P.H.Hoekstra	Harris & al. 8708 (E)	Gabon	JQ768578	JQ768613	JQ768657	JQ768739	JQ768697	KX786510	KX786546
Monanthotaxis faulknerae Verdc.	Festo & al. 2635 (EA)	Tanzania	MF353669*	MF353710*	MF353746*	MF353826*	MF353786*	–	MF353602*
Monanthotaxis ferruginea (Oliv.) Verdc.	Bidgood & al. 2870 (WAG)	Tanzania	KX761306	KX787026	KX786965	KX786995	KX761337	KX761280	KX761252
Monanthotaxis filamentosa (Diels) Verdc.	Couvreur & al. 695 (WAG)	Cameroon	MF353666*	MF353707*	MF353743*	MF353823*	MF353783*	MF353628*	MF353599*
Monanthotaxis filipes P.H.Hoekstra	Bidgood & al. 1402 (WAG)	Tanzania	KX761315	KX787035	KX786973	KX787004	KX761346	KX761284	KX761259
Monanthotaxis foliosa (Engl. & Diels) Verdc.	Couvreur & al. 601 (WAG)	Gabon	KX761290	KX787010	KX786949	KX786979	KX761321	KX761265	KX761237
Monanthotaxis fornicata (Baill.) Verdc.	Couvreur & Mbago 89 (WAG)	Tanzania	JQ768583	JQ768619	JQ768662	JQ768744	JQ768702	KX786515	KX786551
Monanthotaxis gilletii (De Wild.) Verdc.	Devred 1163 (BR)	Democratic Republic of the Congo	MF353665*	MF353706*	MF353742*	MF353822*	MF353782*	MF353627*	MF353598*
Monanthotaxis glaucifolia (Hutch. & Dalziel) P.H.Hoekstra	Ghogue & al. 500 (WAG)	Cameroon	KX761298	KX787018	KX786957	KX786987	KX761329	KX761273	KX761245
Monanthotaxis gracilis (Hook.f.) P.H.Hoekstra	Linder 794 (A)	Liberia	KX786600	KX786610	KX786621	KX786640	–	KX786511	KX786547
Monanthotaxis heterantha (Baill.) Verdc.	Callmander & Phillipson 684 (MO)	Madagascar	KX761297	KX787017	KX786956	KX786986	KX761328	KX761272	KX761244
Monanthotaxis hirsuta (Benth.) P.H.Hoekstra	Jongkind & Sambolah 12704 (WAG)	Liberia	KX761293	KX787013	KX786952	KX786982	KX761324	KX761268	KX761240
Monanthotaxis kenyensis (Verdc.) P.H.Hoekstra	Luke & Luke 7299 (EA)	Kenya	KX761312	KX787032	KX786971	KX787001	KX761343	–	KX761257
Monanthotaxis klainei (Engl.) Verdc. var. klainei	Fruth 03/1231/c (M)	DRCongo	KX761304	KX787024	KX786963	KX786993	KX761335	KX761278	KX761250
Monanthotaxis klainei (Engl.) Verdc. var. lastoursvillensis (Pellegr.) Verdc.	Couvreur & al. 599 (WAG)	Gabon	KX761289	KX787009	KX786948	KX786978	KX761320	KX761264	–
Monanthotaxis komorensis P.H.Hoekstra	Barthelat & al. 671 (MO)	Mayotte	KX761296	KX787016	KX786955	KX786985	KX761327	KX761271	KX761243
Monanthotaxis latistamina P.H.Hoekstra	Couvreur & al. 565 (WAG)	Gabon	KX761288	KX787008	KX786947	KX786977	KX761319	KX761263	KX761236
Monanthotaxis laurentii (De Wild.) Verdc.	Diabate 1366 (WAG)	Guinea	MF353646*	MF353686*	MF353726*	MF353805*	MF353765*	MF353617*	MF353582*
Monanthotaxis aff. laurentii (De Wild.) Verdc.	Akoegninou 3296 (WAG)	Benin	MF353653*	MF353693*	MF353733*	MF353812*	MF353772*	MF353620*	MF353590*
Monanthotaxis le-testui Pellegr.	Couvreur & al. 574 (WAG)	Gabon	MF353655*	MF353696*	MF353715*	MF353791*	MF353751*	MF353608*	MF353569*
Monanthotaxis letouzeyi (Le Thomas) Verdc.	Couvreur & Moses 458 (WAG)	Cameroon	MF353656*	MF353697*	MF353716*	MF353792*	MF353752*	MF353609*	MF353570*
Monanthotaxis aff. letouzeyi (Le Thomas) Verdc.	Sosef & al. 2060 (WAG)	Gabon	JQ768584	JQ768620	JQ768663	JQ768745	JQ768703	–	–
Monanthotaxis littoralis (Bagsh. & Baker f.) Verdc.	Bashonga ATBP790 (MO)	Uganda	MF353647*	MF353687*	MF353727*	MF353806*	MF353766*	–	MF353583*
Monanthotaxis lucidula (Oliv.) Verdc.	Madidi 338 (WAG)	Democratic Republic of the Congo	MF353651*	MF353691*	MF353731*	MF353810*	MF353770*	–	MF353588*
Monanthotaxis madagascariensis (Cavaco & Keraudren) Verdc.	Rakotomalaza & al. 1207 (MO)	Madagascar	MF353641*	MF353679*	MF353721*	MF353798*	MF353758*	–	MF353576*
Monanthotaxis malacophylla (Diels) Verdc.	Du Puy & al. MB779 (MO)	Madagascar	–	MF353680*	–	MF353799*	MF353759*	–	MF353577*
Monanthotaxis mannii (Baill.) Verdc.	Jongkind & al. 11848 (WAG)	Liberia	MF353648*	MF353688*	MF353728*	MF353807*	MF353767*	MF353618*	MF353584*
Monanthotaxis maputensis P.H.Hoekstra	Koning 7766 (WAG)	Mozambique	KX761308	KX787028	KX786967	KX786997	KX761339	–	–
Monanthotaxis mcphersonii P.H.Hoekstra	Couvreur & al. 881 (WAG)	Gabon	MF353671*	MF353712*	MF353748*	MF353828*	MF353788*	MF353633*	MF353604*
Monanthotaxis micrantha (Baker) Verdc.	Madiomanana & al. 184 (WAG)	Madagascar	KX761300	KX787020	KX786959	KX786989	KX761331	KX761275	KX761247
Monanthotaxis montana (Engl. & Diels) P.H.Hoekstra	Couvreur 891 (WAG)	Gabon	MF353672*	MF353713*	MF353749*	MF353829*	MF353789*	MF353634*	MF353605*
Monanthotaxis nimbana (Schnell) Verdc.	Jongkind & Bilivogui 11429 (WAG)	Guinea	MF353637*	MF353676*	–	MF353795*	MF353755*	MF353612*	MF353572*
Monanthotaxis obovata (Benth.) P.H.Hoekstra	Chase 40526 (K)	U.K. cultivated	JQ768579	JQ768614	JQ768658	JQ768740	JQ768698	KX786509	KX786545
Monanthotaxis orophila (Boutique) Verdc.	Reekmans 7970 (WAG)	Burundi	MF353664*	MF353705*	MF353741*	MF353821*	MF353781*	–	MF353597*
Monanthotaxis cf. paniculata P.H.Hoekstra	Couvreur & al. 708 (WAG)	Cameroon	MF353668*	MF353709*	MF353745*	MF353825*	MF353785*	MF353631*	MF353601*
Monanthotaxis pellegrinii Verdc.	Breteler & al. 14014 (WAG)	Gabon	KX761302	KX787022	KX786961	KX786991	KX761333	–	KX761249
Monanthotaxis pilosa (Baill.) Verdc.	Andriamihajarivo & al. 1224 (MO)	Madagascar	MF353642*	MF353681*	MF353722*	MF353800*	MF353760*	MF353615*	–
Monanthotaxis poggei Engl. & Diels	Gilagiza 76 (MO)	Tanzania	MF353654*	MF353694*	MF353734*	MF353813*	MF353773*	–	–
Monanthotaxis pynaertii (De Wild.) P.H.Hoekstra	Ndolo Ebika 429 (WAG)	Republic of the Congo	MF353640*	MF353678*	MF353720*	MF353797*	MF353757*	MF353614*	MF353575*
Monanthotaxis quasilanceolata P.H.Hoekstra	de Wilde & van der Maesen 10971 (WAG)	Gabon	KX761305	KX787025	KX786964	KX786994	KX761336	KX761279	KX761251
Monanthotaxis scamnopetala (Exell) P.H.Hoekstra	Sosef & al. 2220 (WAG)	Gabon	KX761286	KX787006	KX786945	KX786975	KX761317	KX761261	KX761234
Monanthotaxis schweinfurthii (Engl. & Diels) Verdc. 1	Madidi 453 (MO)	DRCongo	KX761313	KX787033	–	KX787002	KX761344	KX761282	KX761258
Monanthotaxis schweinfurthii (Engl. & Diels) Verdc. 2	Fay 6534 (WAG)	CentralAfricanRepublic	KX761294	KX787014	KX786953	KX786983	KX761325	KX761269	KX761241
Monanthotaxis sororia (Diels) Verdc.	Schatz & Lowry 1439 (WAG)	Madagascar	KX761301	KX787021	KX786960	KX786990	KX761332	KX761276	KX761248
Monanthotaxis sterilis P.H.Hoekstra	Couvreur & al. 869 (WAG)	Gabon	KX761314	KX787034	KX786972	KX787003	KX761345	KX761283	–
Monanthotaxis submontana P.H.Hoekstra	Etuge & al. 4442 (WAG)	Cameroon	MF353652*	MF353692*	MF353732*	MF353811*	MF353771*	–	MF353589*
Monanthotaxis trichantha (Diels) Verdc.	Bidgood & al. 1736 (MO)	Tanzania	MF353670*	MF353711*	MF353747*	MF353827*	MF353787*	MF353632*	MF353603*
Monanthotaxis trichocarpa (Engl. & Diels) Verdc.	Couvreur & al. 14 (WAG)	Tanzania	JQ768586	JQ768622	JQ768665	JQ768747	JQ768705	KX786516	KX786552
Monanthotaxis tripetala P.H.Hoekstra	Leeuwenberg 5828 (WAG)	Cameroon	KX761316	KX787036	KX786974	KX787005	KX761347	KX761285	KX761260
Monanthotaxis valida (Diels) Verdc.	Phillipson 3409 (WAG)	Madagascar	MF353643*	MF353683*	MF353723*	MF353802*	MF353762*	–	MF353579*
Monanthotaxis velutina (Sprague & Hutch.) P.H.Hoekstra	Jongkind & al. 11824 (WAG)	Liberia	KX761292	KX787012	KX786951	KX786981	KX761323	KX761267	KX761239
Monanthotaxis vogelii (Hook.f.) Verdc. 1	Chatelain & Gautier CC469 (WAG)	Cote d'Ivoire	–	MF353703*	–	–	–	MF353626*	–
Monanthotaxis vogelii (Hook.f.) Verdc. 2	Sinsin 3380 (WAG)	Benin	KX761303	KX787023	KX786962	KX786992	KX761334	KX761277	–
Monanthotaxis whytei (Stapf.) Verdc.	Chatrou 475 (U)	Netherlands, cultivated	EF179278	EF179304	EF179315	AY841713	AY841635	MF353630*	MF353585*
Monanthotaxis wieringae P.H.Hoekstra	Wieringa & al. 3833 (WAG)	Gabon	MF353657*	MF353695*	MF353735*	MF353814*	MF353774*	MF353621*	MF353591*
Sphaerocoryne gracilis (Oliv. ex Engl. & Diels) Verdc.	Robertson 7554 (WAG)	Kenya	EU169688	JQ768623	EU169732	EU169777	EU169755	KX786508	MF353586*
Toussaintia orientalis Verdc.	Johnson 1957 (OWU)	Tanzania	EU169689	EU169710	EU169733	EU169778	EU169756	–	–
Uvaria afzelii G.F. Scott-Elliot	UUBG 84GR00334	Netherlands, cultivated	AY238966	EF179310	AY841440	EF179319	AY238957	–	–
Uvaria scabrida Oliv.	Wieringa & al. 6361 (WAG)	Gabon	MF353635*	MF353674*	MF353717*	MF353793*	MF353753*	MF353610*	–

## Sheet: Table S3
Scientific reports Supplementary Information
Article title: "Floral evolution by simplification in Monanthotaxis (Annonaceae) and hypotheses for pollination system shifts."
Authors: Paul H. Hoekstra, Jan J. Wieringa, Erik Smets, Lars W. Chatrou
Supplementary Table S3. Morphological character matrix with the measured values and the logarithms used in the analyses. '-' are unmeasured values.
Species	Maximum petal length	Nr of stamen (minimum measured)	Nr of stamen (maximum measured)	Nr of carpels minimum	Nr of carpels maximum	Average nr of ovules per carpel	Uni (0) or bisexual (1) flowers	Staminodes absent (0) or present (1)	log petal length	log mean stamen number	log mean carpel	log ovules
Dasymaschalon dasymaschalum (Blume) I.M. Turner	130	105	105	19	19	5	1	0	2.11394	2.02119	1.27875	0.69897
Desmos dumosus (Roxb.) Saff.	80	150	150	31	31	4	1	0	1.90309	2.17609	1.49136	0.60206
Friesodielsia borneensis (Miq.) Steenis	60	106	106	25	25	1	1	0	1.77815	2.02531	1.39794	0
Mitrella kentii (Blume) Miq.	11	113	113	12	12	2	1	0	1.04139	2.05308	1.07918	0.30103
Monanthotaxis ambrensis (Cavaco & Keraudren) Verdc.	8	12	12	6	6	2	1	0	0.90309	1.07918	0.778151	0.30103
Monanthotaxis aquila P.H.Hoekstra	4.5	9	9	12	13	2.5	1	1	0.653213	0.954243	1.09656	0.39794
Monanthotaxis atewensis P.H.Hoekstra	-	-	-	-	-	5	-	-	-	-	-	0.69897
Monanthotaxis atopostema P.H.Hoekstra	4.5	9	9	15	18	4	1	1	0.653213	0.954243	1.21568	0.60206
Monanthotaxis barteri (Baill.) Verdc.	5.5	9	9	6	7	4.5	1	0	0.740363	0.954243	0.811625	0.653213
Monanthotaxis bicornis (Boutique) Verdc.	8	17	18	6	6	3	1	0	0.90309	1.24286	0.778151	0.477121
Monanthotaxis bidaultii P.H.Hoekstra	2.2	3	3	25	25	2	0	1	0.342423	0.477121	1.39794	0.30103
Monanthotaxis aff. bidaultii P.H.Hoekstra	-	-	-	27	27	-	0	-	-	-	1.43136	-
Monanthotaxis boivinii (Baill.) Verdc.	4	8	10	13	15	1	1	0	0.60206	0.951545	1.14502	0
Monanthotaxis bokoli (De Wild. & T.Durand) Verdc.	27	30	30	25	30	6	1	0	1.43136	1.47712	1.43753	0.778151
Monanthotaxis brachytricha (Diels) Verdc.	2.5	9	9	9	12	1	1	1	0.39794	0.954243	1.01671	0
Monanthotaxis boivinii var. brevipedicellata (Cavaco & Keraudren) Verdc.	5.2	12	13	12	16	1	1	0	0.716003	1.09656	1.14165	0
Monanthotaxis buchananii (Engl.) Verdc.	7	11	15	9	14	1	1	0	0.845098	1.10874	1.05019	0
Monanthotaxis caesia (Diels) Verdc.	7	9	12	12	12	1	1	0	0.845098	1.01671	1.07918	0
Monanthotaxis caffra (Sond.) Verdc.	7	15	15	11	15	1	1	0	0.845098	1.17609	1.10874	0
Monanthotaxis capea (E.G. Camus & A.Camus) Verdc. 1	3.9	9	10	8	9	4.5	1	0	0.591065	0.977121	0.928666	0.653213
Monanthotaxis capea (E.G.Camus & A.Camus) Verdc. 2	4.5	8	9	6	6	3.5	1	0	0.653213	0.928666	0.778151	0.544068
Monanthotaxis cauliflora (Chipp) Verdc.	4.2	6	6	48	60	5.5	0	1	0.623249	0.778151	1.7297	0.740363
Monanthotaxis cf. paniculata P.H.Hoekstra	3	6	6	14	24	1	1	1	0.477121	0.778151	1.26317	0
Monanthotaxis chasei (N.Robson) Verdc.	9	20	30	15	18	4	1	0	0.954243	1.38908	1.21568	0.60206
Monanthotaxis congoensis Baill.	4	6	6	15	21	1	1	1	0.60206	0.778151	1.24916	0
Monanthotaxis couvreurii P.H.Hoekstra	5	13	15	9	12	4	1	0	0.69897	1.14502	1.01671	0.60206
Monanthotaxis aff. letouzeyi (Le Thomas) Verdc.	5	6	6	80	100	4.5	0	1	0.69897	0.778151	1.95154	0.653213
Monanthotaxis dictyoneura (Diels) Verdc.	8	9	12	9	12	2	1	0	0.90309	1.01671	1.01671	0.30103
Monanthotaxis discolor (Diels) Verdc.	4.5	8	12	8	9	3	1	0	0.653213	0.991136	0.928666	0.477121
Monanthotaxis discrepantinervia Verdc.	5	16	16	10	10	1.5	1	0	0.69897	1.20412	1	0.176091
Monanthotaxis elegans (Engl. & Diels) Verdc.	3.8	9	9	12	20	1	1	0	0.579784	0.954243	1.19011	0
Monanthotaxis enghiana (Diels) P.H.Hoekstra	25	90	110	40	60	2	1	0	1.39794	1.99782	1.69011	0.30103
Monanthotaxis faulknerae Verdc.	10	24	27	8	8	2	1	0	1	1.40579	0.90309	0.30103
Monanthotaxis ferruginea (Oliv.) Verdc.	10	20	24	14	24	2.5	1	0	1	1.34062	1.26317	0.39794
Monanthotaxis filamentosa (Diels) Verdc.	22	34	46	10	14	8	1	0	1.34242	1.59712	1.07306	0.90309
Monanthotaxis filipes P.H.Hoekstra	2.7	15	15	9	9	2	1	0	0.431364	1.17609	0.954243	0.30103
Monanthotaxis foliosa (Engl. & Diels) Verdc.	4	9	9	6	6	3.5	1	0	0.60206	0.954243	0.778151	0.544068
Monanthotaxis fornicata (Baill.) Verdc.	6.7	6	6	7	7	2	1	0	0.826075	0.778151	0.845098	0.30103
Monanthotaxis gilletii (De Wild.) Verdc.	8.1	15	15	21	28	6	1	0	0.908485	1.17609	1.38469	0.778151
Monanthotaxis glaucifolia (Hutch. & Dalziel) P.H.Hoekstra	35	100	120	45	50	2	1	0	1.54407	2.03959	1.67609	0.30103
Monanthotaxis gracilis (Hook.f.) P.H.Hoekstra	30	80	125	17	24	3.5	1	0	1.47712	2	1.30533	0.544068
Monanthotaxis heterantha (Baill.) Verdc.	2.5	6	7	1	3	1	1	0	0.39794	0.811625	0.238561	0
Monanthotaxis hirsuta (Benth.) P.H.Hoekstra	50	100	120	22	24	2	1	0	1.69897	2.03959	1.36132	0.30103
Monanthotaxis klainei (Engl.) Verdc. var. klainei	4.2	9	9	16	20	1	1	1	0.623249	0.954243	1.25257	0
Monanthotaxis klainei (Engl.) Verdc. var. lastoursvillensis (Pellegr.) Verdc.	4.5	9	9	20	26	1	1	1	0.653213	0.954243	1.358	0
Monanthotaxis komorensis P.H.Hoekstra	7	6	7	8	8	2	1	1	0.845098	0.811625	0.90309	0.30103
Monanthotaxis latistamina P.H.Hoekstra	2.5	6	6	6	9	6	1	0	0.39794	0.778151	0.866197	0.778151
Monanthotaxis laurentii (De Wild.) Verdc.	6	24	24	12	13	5	1	0	0.778151	1.38021	1.09656	0.69897
Monanthotaxis aff. laurentii (De Wild.) Verdc.	-	-	-	-	-	4	-	-	-	-	-	0.60206
Monanthotaxis le-testui Pellegr.	6	12	17	7	16	3	1	0	0.778151	1.15482	1.02461	0.477121
Monanthotaxis letouzeyi (Le Thomas) Verdc.	5.7	31	41	120	120	7	0	0	0.755875	1.55207	2.07918	0.845098
Monanthotaxis littoralis (Bagsh. & Baker f.) Verdc.	5.4	15	15	10	18	2	1	0	0.732394	1.17609	1.12764	0.30103
Monanthotaxis lucidula (Oliv.) Verdc.	6	15	15	10	15	3.5	1	0	0.778151	1.17609	1.08805	0.544068
Monanthotaxis madagascariensis (Cavaco & Keraudren) Verdc.	5	9	9	20	20	1	1	1	0.69897	0.954243	1.30103	0
Monanthotaxis malacophylla (Diels) Verdc.	-	-	-	-	-	2	-	-	-	-	-	0.30103
Monanthotaxis mannii (Baill.) Verdc.	2.7	9	9	10	10	2	1	1	0.431364	0.954243	1	0.30103
Monanthotaxis maputensis P.H.Hoekstra	4	12	15	10	13	1	1	0	0.60206	1.12764	1.05697	0
Monanthotaxis mcphersonii P.H.Hoekstra	7	15	15	3	3	13	1	0	0.845098	1.17609	0.477121	1.11394
Monanthotaxis micrantha (Baker) Verdc.	4	8	9	6	7	1	1	0	0.60206	0.928666	0.811625	0
Monanthotaxis montana (Engl. & Diels) P.H.Hoekstra	20	42	50	11	12	2	1	0	1.30103	1.66111	1.06029	0.30103
Monanthotaxis nimbana (Schnell) Verdc.	3	18	18	2	3	1	1	0	0.477121	1.25527	0.389076	0
Monanthotaxis obovata (Benth.) P.H.Hoekstra	14	50	80	17	30	4	1	0	1.14613	1.80103	1.35379	0.60206
Monanthotaxis orophila (Boutique) Verdc.	9.5	25	34	11	17	5	1	0	0.977724	1.46471	1.13592	0.69897
Monanthotaxis kenyensis (Verdc.) P.H.Hoekstra	7	9	15	12	17	2	1	0	0.845098	1.06517	1.15482	0.30103
Monanthotaxis pellegrinii Verdc.	7	15	24	11	14	2	1	0	0.845098	1.27815	1.09376	0.30103
Monanthotaxis pilosa (Baill.) Verdc.	3.5	6	6	6	7	2	1	0	0.544068	0.778151	0.811625	0.30103
Monanthotaxis poggei Engl. & Diels	4	8	12	10	12	2	1	0	0.60206	0.991136	1.03959	0.30103
Monanthotaxis pynaertii (De Wild.) P.H.Hoekstra	6.3	6	6	95	150	5	0	1	0.799341	0.778151	2.07691	0.69897
Monanthotaxis quasilanceolata P.H.Hoekstra	35	60	80	13	13	8	1	0	1.54407	1.84062	1.11394	0.90309
Monanthotaxis scamnopetala (Exell) P.H.Hoekstra	9	14	15	3	3	14	1	0	0.954243	1.16111	0.477121	1.14613
Monanthotaxis schweinfurthii (Engl. & Diels) Verdc. 1	8	9	9	6	6	5	1	0	0.90309	0.954243	0.778151	0.69897
Monanthotaxis schweinfurthii (Engl. & Diels) Verdc. 2	7	7	9	5	8	5	1	0	0.845098	0.89967	0.80103	0.69897
Monanthotaxis sororia (Diels) Verdc.	3	6	6	6	9	2	1	0	0.477121	0.778151	0.866197	0.30103
Monanthotaxis sterilis P.H.Hoekstra	-	-	-	-	-	-	-	-	-	-	-	-
Monanthotaxis submontana P.H.Hoekstra	5	-	-	65	85	4	0	1	0.69897	-	1.87117	0.60206
Monanthotaxis trichantha (Diels) Verdc.	4.4	15	15	10	10	2	1	0	0.643453	1.17609	1	0.30103
Monanthotaxis trichocarpa (Engl. & Diels) Verdc.	12	18	36	6	12	3	1	0	1.07918	1.40579	0.928666	0.477121
Monanthotaxis tripetala P.H.Hoekstra	2.2	9	12	9	9	3.5	1	0	0.342423	1.01671	0.954243	0.544068
Monanthotaxis valida (Diels) Verdc.	7.5	15	15	15	15	2	1	0	0.875061	1.17609	1.17609	0.30103
Monanthotaxis velutina (Sprague & Hutch.) P.H.Hoekstra	16	-	-	-	-	1	1	-	1.20412	-	-	0
Monanthotaxis vogelii (Hook.f.) Verdc. 1	2.5	9	9	12	12	1	1	0	0.39794	0.954243	1.07918	0
Monanthotaxis vogelii (Hook.f.) Verdc. 2	3	8	9	9	10	1	1	0	0.477121	0.928666	0.977121	0
Monanthotaxis whytei (Stapf.) Verdc.	5	9	9	26	34	3	1	1	0.69897	0.954243	1.47323	0.477121
Monanthotaxis wieringae P.H.Hoekstra	5	36	36	129	129	3.5	0	0	0.69897	1.5563	2.11059	0.544068
Sphaerocoryne gracilis (Oliv. ex Engl. & Diels) Verdc.	14	142	142	55	55	1	1	0	1.14613	2.15229	1.74036	0
Toussaintia orientalis Verdc.	22	250	250	16	16	11	1	0	1.34242	2.39794	1.20412	1.04139
Uvaria afzelii G.F. Scott-Elliot	18	310	310	40	40	6	1	0	1.25527	2.49136	1.60206	0.778151
Uvaria scabrida Oliv.	30	346	346	40	70	6	1	0	1.47712	2.53908	1.72358	0.778151
